# Supplementary material for: An Automated Approach to Improve the Quantification of Pericytes and Microglia in Whole Mouse Brain Sections
Source: eNeuro. 2021 Nov 3;8(6):ENEURO.0177-21.2021. doi: 10.1523/ENEURO.0177-21.2021 (PMC8570687; doi:10.1523/ENEURO.0177-21.2021)
Supplement: Extended Data 1 — Scripts and classifiers. Zip file containing the scripts (.groovy files) and classifiers (.json files) that were developed for use in QuPath in this study. Download Extended Data 1, ZIP file. [file enu-eN-MNT-0177-21-s06.zip]

Archive with 12 entries (12 files):
- Cell Classification.groovy
- Channels and Colours.groovy
- DsRed-GFP Cortex.json
- DsRed-GFP Hippocampus.json
- DsRed-GFP Hypothalamus.json
- DsRed-GFP Thalamus.json
- Import Annotations.groovy
- Intersect ROIs.groovy
- Optimisation of Cell Classification.groovy
- Optimisation of Cell Detection.groovy
- Save Annotations.groovy
- Tissue Detection.groovy
