# Supplementary material for: An Automated Approach to Improve the Quantification of Pericytes and Microglia in Whole Mouse Brain Sections
Source: eNeuro. 2021 Nov 3;8(6):ENEURO.0177-21.2021. doi: 10.1523/ENEURO.0177-21.2021 (PMC8570687; doi:10.1523/ENEURO.0177-21.2021)
Supplement: Extended Data 1 — Scripts and classifiers. Zip file containing the scripts (.groovy files) and classifiers (.json files) that were developed for use in QuPath in this study. Download Extended Data 1, ZIP file. [file enu-eN-MNT-0177-21-s06.zip › Cell Classification.groovy]

/* OPTIMISATION OF CELL CLASSIFICATION PARAMETERS
*       [Author Information], 2021
*       QuPath-0.2.3
*
*  This script needs to be run for project once for each region.
*  After running each region, export annotation measurements but
*  only use the data for the most recent region as the other
*  DAPI thresholds will be wrong.
*
*/

import qupath.lib.gui.dialogs.Dialogs

def hierarchy = getCurrentHierarchy()

def regions = ['Cortex', 'Hippocampus', 'Thalamus', 'Hypothalamus']
def DAPIthresholds = [150, 75, 150, 150]
def classifiers = ["DsRed-GFP Cortex", 'DsRed-GFP Hippocampus', 'DsRed-GFP Thalamus', 'DsRed-GFP Hypothalamus']

def regionChoice = Dialogs.showChoiceDialog("Region Options",
        "Which region do you want to analyse?", regions,
        "")

print "You chose $regionChoice"

def index = regions.indexOf(regionChoice)
def DAPIthreshold = DAPIthresholds[index]

def annotations = getAnnotationObjects()

for (annotation in annotations) {

    if (annotation.getName() == regionChoice) {
        hierarchy.getSelectionModel().clearSelection()
        hierarchy.getSelectionModel().setSelectedObject(annotation)

        runPlugin('qupath.imagej.detect.cells.WatershedCellDetection',
                '{"detectionImage": "DAPI",  ' +
                        '"requestedPixelSizeMicrons": 0.5,  ' +
                        '"backgroundRadiusMicrons": 8.0,  ' +
                        '"medianRadiusMicrons": 0.0,  ' +
                        '"sigmaMicrons": 1.5,  ' +
                        '"minAreaMicrons": 10.0,  ' +
                        '"maxAreaMicrons": 400.0,  ' +
                        '"threshold": ' + DAPIthreshold + ',  ' +
                        '"watershedPostProcess": true,  ' +
                        '"cellExpansionMicrons": 2.0,  ' +
                        '"includeNuclei": true,  ' +
                        '"smoothBoundaries": true,  ' +
                        '"makeMeasurements": true}');
    }
}

runObjectClassifier(classifiers[index]);
