# Supplementary material for: An Automated Approach to Improve the Quantification of Pericytes and Microglia in Whole Mouse Brain Sections
Source: eNeuro. 2021 Nov 3;8(6):ENEURO.0177-21.2021. doi: 10.1523/ENEURO.0177-21.2021 (PMC8570687; doi:10.1523/ENEURO.0177-21.2021)
Supplement: Extended Data 1 — Scripts and classifiers. Zip file containing the scripts (.groovy files) and classifiers (.json files) that were developed for use in QuPath in this study. Download Extended Data 1, ZIP file. [file enu-eN-MNT-0177-21-s06.zip › Channels and Colours.groovy]

// =========== Set Channels and Colours =====================================================
// This sets the channels to the correct colours (which for .vsi files corresponds to the
// order in which they were scanned) and assigns appropriate channel names.

setChannelColors(
        getColorRGB(0, 0, 255), // Blue
        getColorRGB(0, 255, 0), // Green
        getColorRGB(255, 0, 0), // Red
)

setChannelNames(
        'DAPI',
        'GFP',
        'DsRed',
)
