# Supplementary material for: An Automated Approach to Improve the Quantification of Pericytes and Microglia in Whole Mouse Brain Sections
Source: eNeuro. 2021 Nov 3;8(6):ENEURO.0177-21.2021. doi: 10.1523/ENEURO.0177-21.2021 (PMC8570687; doi:10.1523/ENEURO.0177-21.2021)
Supplement: Extended Data 1 — Scripts and classifiers. Zip file containing the scripts (.groovy files) and classifiers (.json files) that were developed for use in QuPath in this study. Download Extended Data 1, ZIP file. [file enu-eN-MNT-0177-21-s06.zip › DsRed-GFP Cortex.json]

{
  "object_classifier_type": "CompositeClassifier",
  "classifiers": [
    {
      "object_classifier_type": "SimpleClassifier",
      "function": {
        "classifier_fun": "ClassifyByMeasurementFunction",
        "measurement": "Cell: DsRed mean",
        "pathClassEquals": {
          "name": "DsRed",
          "colorRGB": -65536
        },
        "pathClassAbove": {
          "name": "DsRed",
          "colorRGB": -65536
        },
        "threshold": 375.0
      },
      "pathClasses": [
        {
          "name": "DsRed",
          "colorRGB": -65536
        }
      ],
      "filter": "DETECTIONS_ALL",
      "timestamp": 1609807188584
    },
    {
      "object_classifier_type": "SimpleClassifier",
      "function": {
        "classifier_fun": "ClassifyByMeasurementFunction",
        "measurement": "Cell: GFP mean",
        "pathClassEquals": {
          "name": "GFP",
          "colorRGB": -16711936
        },
        "pathClassAbove": {
          "name": "GFP",
          "colorRGB": -16711936
        },
        "threshold": 250
      },
      "pathClasses": [
        {
          "name": "GFP",
          "colorRGB": -16711936
        }
      ],
      "filter": "DETECTIONS_ALL",
      "timestamp": 1609806955990
    }
  ]
}
