# Supplementary material for: An Automated Approach to Improve the Quantification of Pericytes and Microglia in Whole Mouse Brain Sections
Source: eNeuro. 2021 Nov 3;8(6):ENEURO.0177-21.2021. doi: 10.1523/ENEURO.0177-21.2021 (PMC8570687; doi:10.1523/ENEURO.0177-21.2021)
Supplement: Extended Data 1 — Scripts and classifiers. Zip file containing the scripts (.groovy files) and classifiers (.json files) that were developed for use in QuPath in this study. Download Extended Data 1, ZIP file. [file enu-eN-MNT-0177-21-s06.zip › Import Annotations.groovy]

/* From https://forum.image.sc/t/how-do-i-send-my-annotated-qupath-files-to-another-qupath-user-the-easiest-way/42979
* Script from Melvin Gelbard
* This script imports annotations from a file saved out by the 'Save Annotations' script
* */

import com.google.gson.reflect.TypeToken
import qupath.lib.io.GsonTools
import qupath.lib.objects.PathObject

// Instantiate tools
def gson=GsonTools.getInstance(true)

// Prepare template
def type = new TypeToken<List<PathObject>>() {}.getType()
def json_fp = promptForFile(null)

// Deserialize
deserializedAnnotations = gson.fromJson(json_fp.getText('UTF-8'), type)

// Add to image
addObjects(deserializedAnnotations)

// Resolve hierarchy
resolveHierarchy()

print "Done!"
