# Supplementary material for: An Automated Approach to Improve the Quantification of Pericytes and Microglia in Whole Mouse Brain Sections
Source: eNeuro. 2021 Nov 3;8(6):ENEURO.0177-21.2021. doi: 10.1523/ENEURO.0177-21.2021 (PMC8570687; doi:10.1523/ENEURO.0177-21.2021)
Supplement: Extended Data 1 — Scripts and classifiers. Zip file containing the scripts (.groovy files) and classifiers (.json files) that were developed for use in QuPath in this study. Download Extended Data 1, ZIP file. [file enu-eN-MNT-0177-21-s06.zip › Intersect ROIs.groovy]

/* OPTIMISATION OF CELL CLASSIFICATION PARAMETERS
*       [Author Information], 2021
*       QuPath-0.2.3
*
*/

resetSelection();
def parenchyma = getAnnotationObjects().find {it.getName() == "Parenchyma"}
def parenchymaGeo = parenchyma.getROI().getGeometry()
def plane = parenchyma.getROI().getImagePlane()

def annotations = getAnnotationObjects()

for (annotation in annotations) {
    def annoName = annotation.getName()
    if (annoName != "Parenchyma") {
        print annoName
        def annoGeo = annotation.getROI().getGeometry()
        def intersect = annoGeo.intersection(parenchymaGeo)
        if (intersect.isEmpty())
            println "No intersection between areas"
        else {
            def roi = GeometryTools.geometryToROI(intersect, plane)
            def newAnno = PathObjects.createAnnotationObject(roi, getPathClass('Tissue'))
            addObject(newAnno)
            newAnno.setName(annoName)
            removeObject(annotation, true)
            print "Annotation created for intersect"
        }
    }
}
