# Supplementary material for: An Automated Approach to Improve the Quantification of Pericytes and Microglia in Whole Mouse Brain Sections
Source: eNeuro. 2021 Nov 3;8(6):ENEURO.0177-21.2021. doi: 10.1523/ENEURO.0177-21.2021 (PMC8570687; doi:10.1523/ENEURO.0177-21.2021)
Supplement: Extended Data 1 — Scripts and classifiers. Zip file containing the scripts (.groovy files) and classifiers (.json files) that were developed for use in QuPath in this study. Download Extended Data 1, ZIP file. [file enu-eN-MNT-0177-21-s06.zip › Optimisation of Cell Detection.groovy]

/* OPTIMISATION OF CELL DETECTION PARAMETERS IN DAPI STAINED TISSUE
*       [Author Information], 2021
*       QuPath-0.2.3
*
*  Make sure the channel name is set to DAPI before running script
*
*  This script iteratively runs QuPath's Cell Detection algorithm on
*  the DAPI channel for each combination of thresholds, sigmas and
*  background radii chosen.
*
*  Results are saved as a .csv file in a folder called 'Optimisation
*  results within the project's directory.
*
*  Note: only rectangular annotations are measured - any irregular or
*  points annotations will be ignored. Make sure any rectangle annotations
*  have been named.
*/

import qupath.lib.objects.PathDetectionObject
import qupath.lib.gui.dialogs.Dialogs

def thresholdSteps = Dialogs.showInputDialog("Threshold", "How many thresholds do you want to try?", 3)
def thresholdStart = Dialogs.showInputDialog("Threshold", "Starting threshold?", 100)
def thresholdIncrement = Dialogs.showInputDialog("Threshold", "Threshold increment?", 50)
def sigmaSteps = Dialogs.showInputDialog("Sigma", "How many sigmas do you want to try?", 3)
def sigmaStart = Dialogs.showInputDialog("Sigma", "Starting sigma?", 1.5)
def sigmaIncrement = Dialogs.showInputDialog("Sigma", "Sigma increment?", 0.5)
def radiusSteps = Dialogs.showInputDialog("Radius", "How many background radiuses do you want to try?", 3)
def radiusStart = Dialogs.showInputDialog("Radius", "Starting background radius?", 5.0)
def radiusIncrement = Dialogs.showInputDialog("Radius", "Background radius increment?", 2.0)
def expansion = 2

def dir = buildFilePath(PROJECT_BASE_DIR, 'Optimisation Results')
mkdirs(dir)

def filepath = dir + '\\' +'DAPI Results.csv'
File csvFile = new File(filepath)
csvFile.createNewFile()

new File(filepath).withWriter { fw ->
    fw.writeLine("Image,Annotation,Threshold,Sigma,Radius,Cells")

    def project = getProject()
    for (entry in project.getImageList()) {
        def imageData = entry.readImageData()
        def hierarchy = imageData.getHierarchy()
        def annotations = hierarchy.getAnnotationObjects()
        def name = entry.getImageName()

        def detections = hierarchy.getDetectionObjects()
        hierarchy.removeObjects(detections, true)

        for (annotation in annotations) {
            def annotationROI = annotation.getROI()
            def annotationType = annotationROI.getRoiName()

            if (annotationType.startsWith('Rectangle')) {

                hierarchy.getSelectionModel().clearSelection()
                hierarchy.getSelectionModel().setSelectedObject(annotation)

                for (int rad = 0; rad < radiusSteps; rad++) {
                    def radius = radiusStart + radiusIncrement * rad

                    for (int sig = 0; sig < sigmaSteps; sig++) {
                        def sigma = sigmaStart + sigmaIncrement * sig

                        for (int th = 0; th < thresholdSteps; th++) {
                            def threshold = thresholdStart + thresholdIncrement * th
                            runPlugin('qupath.imagej.detect.cells.WatershedCellDetection',
                                    imageData,
                                    '{"detectionImage": "DAPI",  ' +
                                            '"requestedPixelSizeMicrons": 0.5,  ' +
                                            '"backgroundRadiusMicrons": ' + radius + ',  ' +
                                            '"medianRadiusMicrons": 0.0,  ' +
                                            '"sigmaMicrons": ' + sigma + ',  ' +
                                            '"minAreaMicrons": 10.0,  ' +
                                            '"maxAreaMicrons": 400.0,  ' +
                                            '"threshold": ' + threshold + ',  ' +
                                            '"watershedPostProcess": true,  ' +
                                            '"cellExpansionMicrons": ' + expansion + ',  ' +
                                            '"includeNuclei": true,  ' +
                                            '"smoothBoundaries": true,  ' +
                                            '"makeMeasurements": true}')


                            def objects = hierarchy.getObjectsForROI(null, annotation.getROI()).findAll {
                                it.isDetection()
                            }
                            hierarchy.getObjectsForROI(PathDetectionObject, annotation.getROI())
                            def detectionCount = objects.size()
                            def data = name + ',' +
                                    annotation.getName() + ',' +
                                    Double.toString(threshold) + ',' +
                                    Double.toString(sigma) + ',' +
                                    Double.toString(radius) + ',' +
                                    Double.toString(detectionCount)
                            fw.writeLine(data)
                        }
                    }
                }
            }
        }

    }
}
print 'DONE!'

Dialogs.showPlainMessage('Optimisation', "Optimisation results saved.")
