# Supplementary material for: An Automated Approach to Improve the Quantification of Pericytes and Microglia in Whole Mouse Brain Sections
Source: eNeuro. 2021 Nov 3;8(6):ENEURO.0177-21.2021. doi: 10.1523/ENEURO.0177-21.2021 (PMC8570687; doi:10.1523/ENEURO.0177-21.2021)
Supplement: Extended Data 1 — Scripts and classifiers. Zip file containing the scripts (.groovy files) and classifiers (.json files) that were developed for use in QuPath in this study. Download Extended Data 1, ZIP file. [file enu-eN-MNT-0177-21-s06.zip › Save Annotations.groovy]

/*From https://forum.image.sc/t/how-do-i-send-my-annotated-qupath-files-to-another-qupath-user-the-easiest-way/42979
* Base script from Melvin Gelbard
* [Author Information], 2021
* Note: this script has problems if the annotations have (or ever had) classes assigned.
* Export annotations like this:
*
* */


def annotations = getAnnotationObjects()
boolean prettyPrint = true
def gson = GsonTools.getInstance(prettyPrint)

def path = System.getProperty("user.home") + "\\Desktop\\annotations.json"
def file = new File(path)
file.write(gson.toJson(annotations))

print "Annotation file saved to Desktop"
